# Supplementary material for: Enhanced Antibacterial Activity of a Cationic Macromolecule by Its Complexation with a Weakly Active Pyrazole Derivative
Source: Biomedicines. 2022 Jul 6;10(7):1607. doi: 10.3390/biomedicines10071607 (PMC9313313; doi:10.3390/biomedicines10071607)
Supplement: Supplementary file 1 [file biomedicines-10-01607-s001.zip]

Archive with 1 entries (1 files):
- biomedicines-1761528-supplementary.pdf
